# Supplementary material for: Integrated Multi-Omics Reveals New Ruminal Microbial Features Associated with Peanut Vine Efficiency in Dairy Cattle
Source: Life (Basel). 2024 Jun 26;14(7):802. doi: 10.3390/life14070802 (PMC11277927; doi:10.3390/life14070802)
Supplement: Supplementary file 1 [file life-14-00802-s001.zip]

Archive with 1 entries (1 files):
- life-2998231-supplementary.pdf
